# Supplementary material for: Potential for heat production by retrofitting abandoned gas wells into geothermal wells
Source: PLoS One. 2019 Aug 6;14(8):e0220128. doi: 10.1371/journal.pone.0220128 (PMC6684097; doi:10.1371/journal.pone.0220128)
Supplement: S2 File — (TXT) [file pone.0220128.s002.txt]

time	30deg output temperature
0	194
1.69E-04	194
3.39E-04	194
6.78E-04	194
0.001355457	194
0.002033186	194
0.003388643	194
0.006099557	194
0.008810471	194
0.014232299	194
0.019654127	194
0.030497783	194
0.04134144	194
0.063028752	194.0000001
0.084716065	194.0000001
0.12809069	194.0000001
0.171465316	194
0.258214566	193.9999997
0.344963817	193.9999995
0.518462318	193.999999
0.691960819	193.9999942
1.038957822	193.9997682
1.385954824	193.9989074
2.07994883	193.9890559
2.773942835	193.9651714
3.46793684	193.9224184
4.85592485	193.7450814
6.24391286	193.4741211
9.01988888	192.6185327
11.7958649	191.5192507
14.57184092	190.2382864
19.57184092	187.5841408
24.57184092	184.7274779
29.57184092	181.7520318
34.57184092	178.7256815
39.57184092	175.6516756
44.57184092	172.5546737
49.57184092	169.4593337
54.57184092	166.3875125
