# Supplementary material for: Potential for heat production by retrofitting abandoned gas wells into geothermal wells
Source: PLoS One. 2019 Aug 6;14(8):e0220128. doi: 10.1371/journal.pone.0220128 (PMC6684097; doi:10.1371/journal.pone.0220128)
Supplement: S3 File — (TXT) [file pone.0220128.s003.txt]

time	50deg output temperature
0	194
1.23E-03	194
3.88E-04	194
7.76E-04	194
0.00155114	194
0.00232671	194
0.003877849	194
0.006980129	194
0.010082408	194
0.016286967	194
0.022491526	194
0.034900644	194
0.05971888	194.0000001
0.084537116	194.0000001
0.134173588	194
0.18381006	193.9999999
0.283083004	193.9999997
0.382355948	193.9999996
0.580901836	193.9999985
0.779447724	193.9999893
1.1765395	193.9996359
1.573631276	193.9983374
2.367814827	193.9845287
3.161998379	193.9523013
4.750365482	193.7861457
6.338732586	193.5130424
7.927099689	193.1399347
11.1038339	192.0879284
14.2805681	190.8148591
19.2805681	188.4907021
24.2805681	185.9786818
29.2805681	183.357406
34.2805681	180.6780853
39.2805681	177.9615846
44.2805681	175.2346332
49.2805681	172.5121949
54.2805681	169.8133274
