# Supplementary material for: Potential for heat production by retrofitting abandoned gas wells into geothermal wells
Source: PLoS One. 2019 Aug 6;14(8):e0220128. doi: 10.1371/journal.pone.0220128 (PMC6684097; doi:10.1371/journal.pone.0220128)
Supplement: S4 File — (TXT) [file pone.0220128.s004.txt]

output temp_55Mpa	time
194	0
194	1.56E-04
194	3.12E-04
194	6.24E-04
194	0.001248586
194	0.001872879
194	0.003121465
193.9999999	0.005618636
193.9999999	0.008115808
193.9999999	0.013110151
193.9999999	0.018104494
193.9999999	0.028093181
194	0.038081868
194.0000001	0.058059241
194.0000003	0.078036614
194.0000003	0.11799136
194.0000003	0.157946106
193.9999999	0.237855599
193.9999996	0.317765091
193.9999985	0.477584076
193.9999925	0.637403061
193.9997406	0.957041031
193.9987787	1.276679001
193.9876864	1.596316971
193.9607713	2.235592911
193.9126148	2.874868851
193.7135964	4.15342073
193.4107134	5.43197261
192.4630111	6.71052449
191.2552669	9.267628249
189.857975	11.82473201
187.1534485	14.38183577
184.2612745	19.38183577
181.2597792	24.38183577
178.2120534	29.38183577
175.1226797	34.38183577
172.0156461	39.38183577
168.9159308	44.38183577
