# Supplementary material for: Potential for heat production by retrofitting abandoned gas wells into geothermal wells
Source: PLoS One. 2019 Aug 6;14(8):e0220128. doi: 10.1371/journal.pone.0220128 (PMC6684097; doi:10.1371/journal.pone.0220128)
Supplement: S5 File — (TXT) [file pone.0220128.s005.txt]

output temp_60Mpa	time
194	0
194	2.25E-04
194	4.50E-04
194	9.00E-04
194	0.00180091
194	0.002701365
194	0.004502274
193.9999999	0.008104094
193.9999999	0.011705913
193.9999999	0.018909552
193.9999999	0.026113191
194	0.040520469
194	0.054927747
194.0000002	0.083742302
194.0000003	0.112556858
194.0000004	0.170185969
194.0000003	0.227815081
193.9999999	0.343073303
193.9999995	0.458331526
193.9999926	0.688847971
193.9999526	0.919364416
193.9988944	1.380397307
193.9953613	1.841430197
193.9874755	2.763495978
193.9415317	3.68556176
193.857481	5.529693322
193.5318834	7.373824884
193.0667019	9.217956446
192.4852588	12.90621957
191.0030716	16.59448269
189.3028454	21.59448269
187.4576926	26.59448269
183.5847385	31.59448269
179.5776587	36.59448269
175.4971729	41.59448269
171.3882309	46.59448269
167.262394	51.59448269
