# Supplementary material for: Potential for heat production by retrofitting abandoned gas wells into geothermal wells
Source: PLoS One. 2019 Aug 6;14(8):e0220128. doi: 10.1371/journal.pone.0220128 (PMC6684097; doi:10.1371/journal.pone.0220128)
Supplement: S6 File — (TXT) [file pone.0220128.s006.txt]

time	output temp_65Mpa
0	194
1.42E-04	194
2.85E-04	194
5.69E-04	194
0.001138455	194
0.001707682	194
0.002846137	194
0.005123046	193.9999999
0.007399955	193.9999999
0.011953774	193.9999999
0.016507593	193.9999999
0.02561523	194
0.034722868	194
0.052938143	194.0000002
0.071153418	194.0000003
0.107583968	194.0000004
0.144014518	194.0000003
0.216875618	193.9999999
0.289736718	193.9999992
0.435458918	193.9999682
0.581181118	193.9998089
0.872625519	193.996685
1.164069919	193.9874038
1.455514319	193.9685015
2.03840312	193.8765076
2.62129192	193.7253447
3.787069521	193.2221649
4.952847122	192.5634063
6.118624723	191.7864039
8.450179925	189.9298098
10.78173513	187.8737485
13.11329033	185.6921048
17.77640073	181.1156341
22.43951114	176.4267084
27.10262154	171.6611235
32.10262154	166.5068637
37.10262154	161.3725221
42.10262154	156.3252521
47.10262154	151.3739572
52.10262154	146.6097583
