# Supplementary material for: Potential for heat production by retrofitting abandoned gas wells into geothermal wells
Source: PLoS One. 2019 Aug 6;14(8):e0220128. doi: 10.1371/journal.pone.0220128 (PMC6684097; doi:10.1371/journal.pone.0220128)
Supplement: S7 File — (TXT) [file pone.0220128.s007.txt]

time	output temp_200m
0	194
1.56E-04	194
3.12E-04	194
6.23E-04	194
0.001246743	194
0.001870114	194
0.003116857	194
0.005610342	194
0.008103828	194
0.013090799	194
0.01807777	194
0.028051712	194
0.038025654	194
0.057973538	194.0000001
0.077921422	194.0000001
0.11781719	194.0000001
0.157712958	194
0.237504494	193.9999998
0.31729603	193.9999995
0.476879102	193.9999994
0.636462175	193.9999984
0.955628319	193.9998977
1.274794464	193.9994622
1.913126752	193.9932638
2.551459041	193.9768244
3.18979133	193.9455341
4.466455908	193.8034452
5.743120485	193.5755628
8.296449641	192.8159639
10.8497788	191.8117151
13.40310795	190.6194492
18.40310795	187.8589806
23.40310795	184.8521329
28.40310795	181.7033693
33.40310795	178.474602
38.40310795	175.2068515
43.40310795	171.9314648
48.40310795	168.6621309
53.40310795	165.4226144
