# Supplementary material for: Potential for heat production by retrofitting abandoned gas wells into geothermal wells
Source: PLoS One. 2019 Aug 6;14(8):e0220128. doi: 10.1371/journal.pone.0220128 (PMC6684097; doi:10.1371/journal.pone.0220128)
Supplement: S8 File — (TXT) [file pone.0220128.s008.txt]

time	output temp_300m
0	194
2.00E-04	194
4.00E-04	194
8.00E-04	194
0.001599348	194
0.002399022	194
0.00399837	194
0.007197065	194
0.010395761	194
0.016793152	194
0.029587935	194
0.042382718	194
0.067972283	194
0.093561849	194
0.14474098	194
0.195920111	194
0.298278373	194
0.400636636	194
0.60535316	194
0.810069684	194
1.219502733	194
1.628935781	193.9999999
2.447801879	193.9999923
3.266667976	193.9999521
4.904400171	193.9989823
6.542132365	193.9957607
9.817596755	193.9645081
13.09306114	193.8927294
18.09306114	193.658196
23.09306114	193.2738164
28.09306114	192.7393507
33.09306114	192.1053436
38.09306114	191.3520117
43.09306114	190.4831775
48.09306114	189.5120414
53.09306114	188.4538441
