# Supplementary material for: Potential for heat production by retrofitting abandoned gas wells into geothermal wells
Source: PLoS One. 2019 Aug 6;14(8):e0220128. doi: 10.1371/journal.pone.0220128 (PMC6684097; doi:10.1371/journal.pone.0220128)
Supplement: S9 File — (TXT) [file pone.0220128.s009.txt]

time	output temp_350m
0	194
2.00E-04	194
3.99E-04	194
7.99E-04	194
0.001597031	194
0.002395547	194
0.003992578	194
0.00718664	194
0.010380703	194
0.016768828	194
0.029545077	194
0.042321327	194
0.067873826	194
0.093426326	194
0.144531324	194
0.195636323	194
0.29784632	194
0.400056317	194
0.604476312	194
0.808896306	194
1.217736295	194
1.626576284	194
2.444256262	193.9999999
3.261936241	193.9999991
4.897296197	193.9999496
6.532656153	193.9997152
9.803376065	193.9954723
13.07409598	193.9827344
18.07409598	193.9271056
23.07409598	193.8139862
28.07409598	193.6289812
33.07409598	193.3885946
38.07409598	193.074101
43.07409598	192.6775611
48.07409598	192.1978996
53.07409598	191.6379845
