# Supplementary material for: Potential for heat production by retrofitting abandoned gas wells into geothermal wells
Source: PLoS One. 2019 Aug 6;14(8):e0220128. doi: 10.1371/journal.pone.0220128 (PMC6684097; doi:10.1371/journal.pone.0220128)
Supplement: S10 File — (TXT) [file pone.0220128.s010.txt]

time (a)	Outlet flow rate (kg/s)
0	49.53005603
0.5	49.53005603
1	49.53005603
1.5	49.53005603
2	49.53005603
2.5	49.53005603
3	49.53005603
3.5	49.53005603
4	49.53005603
4.5	49.53005603
5	49.53005603
5.5	49.53005603
6	49.53005603
6.5	49.53005603
7	49.53005603
7.5	49.53005603
8	49.53005603
8.5	49.53005603
9	49.53005603
9.5	49.53005603
10	49.53005603
10.5	49.53005603
11	49.53005603
11.5	49.53005603
12	49.53005603
12.5	49.53005603
13	49.53005603
13.5	49.53005603
14	49.53005603
14.5	49.53005603
15	49.53005603
15.5	49.53005603
16	49.53005603
16.5	49.53005603
17	49.53005603
17.5	49.53005603
18	49.53005603
18.5	49.53005603
19	49.53005603
19.5	49.53005603
20	49.53005603
20.5	49.53005603
21	49.53005603
21.5	49.53005603
22	49.53005603
22.5	49.53005603
23	49.53005603
23.5	49.53005603
24	49.53005603
24.5	49.53005603
25	49.53005603
25.5	49.53005603
26	49.53005603
26.5	49.53005603
27	49.53005603
27.5	49.53005603
28	49.53005603
28.5	49.53005603
29	49.53005603
29.5	49.53005603
30	49.53005603
30.5	49.53005603
31	49.53005603
31.5	49.53005603
32	49.53005603
32.5	49.53005603
33	49.53005603
33.5	49.53005603
34	49.53005603
34.5	49.53005603
35	49.53005603
35.5	49.53005603
36	49.53005603
36.5	49.53005603
37	49.53005603
37.5	49.53005603
38	49.53005603
38.5	49.53005603
39	49.53005603
39.5	49.53005603
40	49.53005603
40.5	49.53005603
41	49.53005603
41.5	49.53005603
42	49.53005603
42.5	49.53005603
43	49.53005603
43.5	49.53005603
44	49.53005603
44.5	49.53005603
45	49.53005603
45.5	49.53005603
46	49.53005603
46.5	49.53005603
47	49.53005603
47.5	49.53005603
48	49.53005603
48.5	49.53005603
49	49.53005603
49.5	49.53005603
50	49.53005603
