# Supplementary material for: Potential for heat production by retrofitting abandoned gas wells into geothermal wells
Source: PLoS One. 2019 Aug 6;14(8):e0220128. doi: 10.1371/journal.pone.0220128 (PMC6684097; doi:10.1371/journal.pone.0220128)
Supplement: S11 File — (TXT) [file pone.0220128.s011.txt]

0	194		1962
0.5	194		1962
1	193.99		1962
1.5	193.99		1962
2	193.998		1961.99
2.5	193.995		1961.93
3	193.994		1961.84
3.5	193.99		1961.708
4	193.9		1961.47
4.5	193.98		1961.186
5	193.89		1960.9
5.5	193.808		1960.506
6	193.78		1960.07
6.5	193.6		1959.639
7	193.6		1959.08
7.5	193.55		1958.29
8	193.4		1957.65
8.5	193.4		1956.97
9	193.22		1956.294
9.5	193		1955.615
10	192.8		1954.762
10.5	192.5		1953.97
11	192.25		1953.327
11.5	192.1		1952.68
12	192		1951.033
12.5	191.7		1950.428
13	191.4		1949.28
13.5	191.1		1948.277
14	190.80067		1947.427
14.5	190.5		1946.426
15	190.21		1945.426
15.5	189.92		1944.397
16	189.63		1943.262
16.5	189.34		1942.126
17	189.05		1940.99
17.5	188.76		1939.854
18	188.47		1938.718
18.5	188.18		1937.582
19	187.89		1936.446
19.5	187.63		1935.31
20	187.342		1934.174
20.5	187.0524		1933.022
21	186.76218		1931.807
21.5	186.472		1930.593
22	186.1826		1929.378
22.5	185.892		1928.163
23	185.608		1926.948
23.5	185.3094		1925.734
24	185.01		1924.519
24.5	184.72		1923.304
25	184.55		1922.09
25.5	184.39		1920.865
26	184.06		1919.605
26.5	183.73		1918.344
27	183.4		1917.084
27.5	183.07		1915.823
28	182.74		1914.564
28.5	182.41		1913.302
29	182.08		1912.041
29.5	181.75		1910.78
30	181.447		1909.52
30.5	181.144		1908.257
31	180.841		1906.985
31.5	180.538		1905.712
32	180.235		1904.436
32.5	179.932		1903.159
33	179.632		1901.879
33.5	179.326		1900.598
34	179.023		1899.314
34.5	178.72		1898.029
35	178.413		1896.742
35.5	178.106		1895.453
36	177.799		1894.163
36.5	177.492		1892.871
37	177.185		1891.577
37.5	176.878		1890.282
38	176.571		1888.985
38.5	176.264		1887.686
39	175.957		1886.386
39.5	175.65		1885.084
40	175.34		1883.78
40.5	175.03		1882.475
41	174.72		1881.173
41.5	174.41		1879.871
42	174.1		1878.567
42.5	173.79		1877.263
43	173.48		1875.959
43.5	173.17		1874.653
44	172.86		1873.347
44.5	172.55		1872.04
45	172.24		1870.732
45.5	171.93		1869.425
46	171.62		1868.122
46.5	171.31		1866.819
47	171		1865.516
47.5	170.69		1864.214
48	170.38		1862.912
48.5	170.073		1861.61
49	169.76		1860.309
49.5	169.45		1859.008
50	169.17		1857.707
