# Supplementary material for: Potential for heat production by retrofitting abandoned gas wells into geothermal wells
Source: PLoS One. 2019 Aug 6;14(8):e0220128. doi: 10.1371/journal.pone.0220128 (PMC6684097; doi:10.1371/journal.pone.0220128)
Supplement: S12 File — (TXT) [file pone.0220128.s012.txt]

0	49.43282		12.60053
0.5	49.43282		12.60053
1	49.43276		12.60046
1.5	49.43229		12.59988
2	49.43001		12.59706
2.5	49.42576		12.5918
3	49.41963		12.58421
3.5	49.40973		12.57196
4	49.39274		12.55093
4.5	49.37229		12.52562
5	49.35184		12.5003
5.5	49.3235		12.46523
6	49.29237		12.42671
6.5	49.26125		12.38818
7	49.21596		12.33214
7.5	49.16727		12.27187
8	49.11857		12.2116
8.5	49.06988		12.15133
9	49.02118		12.09106
9.5	48.97248		12.0308
10	48.91123		11.95499
10.5	48.84917		11.87818
11	48.78712		11.80138
11.5	48.72506		11.72457
12	48.663		11.64776
12.5	48.60023		11.57007
13	48.52843		11.48121
13.5	48.45663		11.39235
14	48.38483		11.30349
14.5	48.31303		11.21463
15	48.24124		11.12577
15.5	48.16742		11.03442
16	48.0859		10.93353
16.5	48.00438		10.83264
17	47.92286		10.73175
17.5	47.84134		10.63086
18	47.75982		10.52997
18.5	47.6783		10.42908
19	47.59678		10.32819
19.5	47.51526		10.2273
20	47.43375		10.12641
20.5	47.35105		10.02407
21	47.26388		9.91618
21.5	47.1767		9.80829
22	47.08952		9.7004
22.5	47.00235		9.59251
23	46.91517		9.48462
23.5	46.828		9.37674
24	46.74082		9.26885
24.5	46.65365		9.16096
25	46.56647		9.05308
25.5	46.47861		8.94434
26	46.38814		8.83238
26.5	46.29767		8.72041
27	46.2072		8.60845
27.5	46.11673		8.49649
28	46.02626		8.38452
28.5	45.93579		8.27256
29	45.84531		8.1606
29.5	45.75484		8.04863
30	45.66437		7.93667
30.5	45.57375		7.82453
31	45.48249		7.71158
31.5	45.39108		7.59846
32	45.29954		7.48517
32.5	45.20785		7.37171
33	45.11603		7.25808
33.5	45.02407		7.14427
34	44.93196		7.03029
34.5	44.83972		6.91614
35	44.74734		6.80181
35.5	44.65484		6.68734
36	44.56225		6.57277
36.5	44.46955		6.45804
37	44.37672		6.34316
37.5	44.28376		6.22813
38	44.19068		6.11294
38.5	44.09747		5.99759
39	44.00413		5.88209
39.5	43.91067		5.76643
40	43.81709		5.65062
40.5	43.72345		5.53475
41	43.63003		5.41914
41.5	43.53655		5.30347
42	43.44302		5.18773
42.5	43.34944		5.07192
43	43.2558		4.95605
43.5	43.16211		4.84011
44	43.06837		4.72411
44.5	42.97457		4.60804
45	42.88072		4.4919
45.5	42.7869		4.3758
46	42.69338		4.26007
46.5	42.59987		4.14436
47	42.50639		4.02868
47.5	42.41293		3.91303
48	42.31949		3.79741
48.5	42.22608		3.68181
49	42.13268		3.56624
49.5	42.03931		3.4507
50	41.94596		3.33519
