# Supplementary material for: Potential for heat production by retrofitting abandoned gas wells into geothermal wells
Source: PLoS One. 2019 Aug 6;14(8):e0220128. doi: 10.1371/journal.pone.0220128 (PMC6684097; doi:10.1371/journal.pone.0220128)
Supplement: S13 File — (TXT) [file pone.0220128.s013.txt]

0	37.46293		18.49719
0.5	37.46293		18.49719
1	37.46289		18.49709
1.5	37.46253		18.49623
2	37.4608		18.49209
2.5	37.45758		18.48437
3	37.45293		18.47322
3.5	37.44543		18.45524
4	37.43256		18.42438
4.5	37.41706		18.38722
5	37.40156		18.35006
5.5	37.38008		18.29857
6	37.35649		18.24202
6.5	37.3329		18.18547
7	37.29859		18.1032
7.5	37.26168		18.01473
8	37.22478		17.92625
8.5	37.18787		17.83778
9	37.15097		17.74931
9.5	37.11406		17.66083
10	37.06764		17.54955
10.5	37.02061		17.4368
11	36.97358		17.32405
11.5	36.92655		17.2113
12	36.87952		17.09856
12.5	36.83195		16.98451
13	36.77753		16.85406
13.5	36.72312		16.72362
14	36.66871		16.59318
14.5	36.6143		16.46273
15	36.55988		16.33229
15.5	36.50394		16.19819
16	36.44216		16.05008
16.5	36.38038		15.90198
17	36.3186		15.75387
17.5	36.25682		15.60577
18	36.19504		15.45766
18.5	36.13326		15.30956
19	36.07148		15.16146
19.5	36.0097		15.01335
20	35.94792		14.86525
20.5	35.88525		14.71502
21	35.81919		14.55664
21.5	35.75312		14.39826
22	35.68705		14.23989
22.5	35.62099		14.08151
23	35.55492		13.92313
23.5	35.48885		13.76476
24	35.42279		13.60638
24.5	35.35672		13.44801
25	35.29065		13.28963
25.5	35.22407		13.13002
26	35.1555		12.96566
26.5	35.08694		12.8013
27	35.01838		12.63694
27.5	34.94981		12.47258
28	34.88125		12.30822
28.5	34.81269		12.14386
29	34.74412		11.9795
29.5	34.67556		11.81515
30	34.60699		11.65079
30.5	34.53832		11.48616
31	34.46915		11.32036
31.5	34.39988		11.15431
32	34.3305		10.988
32.5	34.26102		10.82144
33	34.19143		10.65463
33.5	34.12173		10.48756
34	34.05193		10.32025
34.5	33.98203		10.15268
35	33.91202		9.98485
35.5	33.84191		9.8168
36	33.77175		9.64862
36.5	33.70149		9.48021
37	33.63114		9.31156
37.5	33.56069		9.1427
38	33.49014		8.9736
38.5	33.41951		8.80428
39	33.34877		8.63473
39.5	33.27794		8.46495
40	33.20702		8.29494
40.5	33.13606		8.12485
41	33.06526		7.95513
41.5	32.99441		7.78533
42	32.92353		7.61542
42.5	32.85261		7.44542
43	32.78165		7.27532
43.5	32.71064		7.10513
44	32.6396		6.93484
44.5	32.56852		6.76446
45	32.49739		6.59397
45.5	32.42629		6.42354
46	32.35541		6.25365
46.5	32.28455		6.08379
47	32.2137		5.91398
47.5	32.14287		5.74421
48	32.07206		5.57448
48.5	32.00126		5.40479
49	31.93048		5.23513
49.5	31.85972		5.06552
50	31.78897		4.89595
