# Supplementary material for: Potential for heat production by retrofitting abandoned gas wells into geothermal wells
Source: PLoS One. 2019 Aug 6;14(8):e0220128. doi: 10.1371/journal.pone.0220128 (PMC6684097; doi:10.1371/journal.pone.0220128)
Supplement: S14 File — (TXT) [file pone.0220128.s014.txt]

time	rock Matrix temp
0	193.982963
0.5	193.7280282
1	193.479737
1.5	193.2338391
2	192.9897628
2.5	192.7464241
3	192.503705
3.5	192.2618421
4	192.0212005
4.5	191.7811558
5	191.5411111
5.5	191.3024759
6	191.0643395
6.5	190.8262031
7	190.5914089
7.5	190.357421
8	190.1234331
8.5	189.8894452
9	189.6554573
9.5	189.4214694
10	189.1915479
10.5	188.961888
11	188.7322281
11.5	188.5025682
12	188.2729083
12.5	188.0435686
13	187.8182666
13.5	187.5929645
14	187.3676625
14.5	187.1423605
15	186.9170585
15.5	186.6932418
16	186.4751013
16.5	186.2569607
17	186.0388202
17.5	185.8206797
18	185.6025392
18.5	185.3843987
19	185.1662581
19.5	184.9481176
20	184.7299771
20.5	184.5132395
21	184.301863
21.5	184.0904866
22	183.8791101
22.5	183.6677336
23	183.4563572
23.5	183.2449807
24	183.0336043
24.5	182.8222278
25	182.6108514
25.5	182.4007898
26	182.1957533
26.5	181.9907168
27	181.7856803
27.5	181.5806438
28	181.3756073
28.5	181.1705708
29	180.9655343
29.5	180.7604978
30	180.5554613
30.5	180.3508103
31	180.1478523
31.5	179.9452585
32	179.7430288
32.5	179.5411634
33	179.3396621
33.5	179.138525
34	178.937752
34.5	178.7373433
35	178.5372987
35.5	178.3378426
36	178.139736
36.5	177.9422054
37	177.7452509
37.5	177.5488726
38	177.3530704
38.5	177.1578442
39	176.9631942
39.5	176.7691203
40	176.5756225
40.5	176.3826261
41	176.1898778
41.5	175.9976352
42	175.8058981
42.5	175.6146666
43	175.4239406
43.5	175.2337202
44	175.0440053
44.5	174.854796
45	174.6660923
45.5	174.4779054
46	174.2902734
46.5	174.1031577
47	173.9165581
47.5	173.7304746
48	173.5449074
48.5	173.3598564
49	173.1753215
49.5	172.9913028
50	172.8078003
