# Supplementary material for: Potential for heat production by retrofitting abandoned gas wells into geothermal wells
Source: PLoS One. 2019 Aug 6;14(8):e0220128. doi: 10.1371/journal.pone.0220128 (PMC6684097; doi:10.1371/journal.pone.0220128)
Supplement: S15 File — (TXT) [file pone.0220128.s015.txt]

overall thermal recovery	time (a)
1.04E-04	0
0.001658365	0.5
0.003172335	1
0.004671713	1.5
0.006159983	2
0.007643755	2.5
0.00912375	3
0.010598523	3.5
0.01206585	4
0.013529538	4.5
0.014993225	5
0.016448317	5.5
0.017900369	6
0.01935242	6.5
0.020784092	7
0.022210848	7.5
0.023637603	8
0.025064359	8.5
0.026491114	9
0.02791787	9.5
0.02931983	10
0.030720195	10.5
0.032120561	11
0.033520926	11.5
0.034921291	12
0.036319704	12.5
0.037693497	13
0.039067289	13.5
0.040441082	14
0.041814875	14.5
0.043188668	15
0.044553404	15.5
0.045883529	16
0.047213654	16.5
0.048543779	17
0.049873904	17.5
0.051204029	18
0.052534155	18.5
0.05386428	19
0.055194405	19.5
0.05652453	20
0.057846101	20.5
0.059134982	21
0.060423862	21.5
0.061712743	22
0.063001624	22.5
0.064290505	23
0.065579386	23.5
0.066868267	24
0.068157147	24.5
0.069446028	25
0.070726891	25.5
0.071977114	26
0.073227336	26.5
0.074477559	27
0.075727782	27.5
0.076978004	28
0.078228227	28.5
0.079478449	29
0.080728672	29.5
0.081978895	30
0.083226767	30.5
0.084464315	31
0.085699643	31.5
0.086932751	32
0.088163638	32.5
0.089392304	33
0.09061875	33.5
0.091842975	34
0.09306498	34.5
0.094284764	35
0.09550096	35.5
0.096708927	36
0.097913382	36.5
0.099114324	37
0.100311752	37.5
0.101505669	38
0.102696072	38.5
0.103882962	39
0.10506634	39.5
0.106246205	40
0.107423012	40.5
0.108598306	41
0.109770517	41.5
0.110939646	42
0.112105692	42.5
0.113268655	43
0.114428536	43.5
0.115585333	44
0.116739048	44.5
0.117889681	45
0.119037162	45.5
0.12018126	46
0.121322209	46.5
0.122460012	47
0.123594667	47.5
0.124726174	48
0.125854534	48.5
0.126979747	49
0.128101812	49.5
0.12922073	50
